# Supplementary material for: Enhancing the Virulence of a Fungal Entomopathogen Against the Brown Planthopper by Expressing dsRNA to Suppress Host Immune Defenses
Source: Microorganisms. 2025 Oct 30;13(11):2484. doi: 10.3390/microorganisms13112484 (PMC12654220; doi:10.3390/microorganisms13112484)
Supplement: Supplementary file 1 [file microorganisms-13-02484-s001.zip]

Archive with 3 entries (3 files):
- Figure S1.pdf
- Figure_S1.tif
- Table S1.pdf
